# Supplementary material for: Lysosome-Disrupting Agents in Combination with Venetoclax Increase Apoptotic Response in Primary Chronic Lymphocytic Leukemia (CLL) Cells Mediated by Lysosomal Cathepsin D Release and Inhibition of Autophagy
Source: Cells. 2024 Jun 15;13(12):1041. doi: 10.3390/cells13121041 (PMC11202145; doi:10.3390/cells13121041)
Supplement: Supplementary file 1 [file cells-13-01041-s001.zip]

Archive with 1 entries (1 files):
- cells-2946598-supplementary.pdf
